# Supplementary material for: Flavonoids Derived from Opuntia ficus-indica Fruit Alleviate Renal Injury in Diabetic Nephropathy Mice by Altering Gut Microbiota and Promoting the Production of SCFAs
Source: Nutrients. 2025 May 26;17(11):1800. doi: 10.3390/nu17111800 (PMC12157904; doi:10.3390/nu17111800)
Supplement: Supplementary file 1 [file nutrients-17-01800-s001.zip]

Archive with 1 entries (1 files):
- nutrients-3624191-supplementary.pdf
